# Supplementary material for: A plasmid-encoded inactive toxin–antitoxin system MtvT/MtvA regulates plasmid conjugative transfer and bacterial virulence in Pseudomonas aeruginosa
Source: Nucleic Acids Res. 2025 Feb 14;53(4):gkaf075. doi: 10.1093/nar/gkaf075 (PMC11826091; doi:10.1093/nar/gkaf075)
Supplement: gkaf075_Supplemental_Files [file gkaf075_supplemental_files.zip]

Archive with 2 entries (2 files):
- Supplementary  Table.pdf
- Supplementary Figure.pdf
